# Supplementary material for: Bio-Matrix Pot Addition Enhanced the Vegetation Process of Iron Tailings by Pennisetum giganteum
Source: Front Microbiol. 2022 Apr 7;13:825660. doi: 10.3389/fmicb.2022.825660 (PMC9022075; doi:10.3389/fmicb.2022.825660)
Supplement: Supplementary file 1 [file Table_1.xlsx]

## Sheet: Sheet2
Table S1 Relative abundances of bacterial phyla in the samples
Phylum	90-T0a	90-T1	90-T2	180-T0	180-T1	180-T2	360-T0	360-T1	360-T2
Proteobacteria	0.3473abb	0.3743ab	0.4187ab	0.4559b	0.2573a	0.3486ab	0.5118b	0.4645b	0.5128b
Actinobacteria	0.2989bc	0.2514abc	0.2568abc	0.1592a	0.3843c	0.3318c	0.2496abc	0.1853ab	0.1195a
Chloroflexi	0.1308ab	0.1394b	0.0939ab	0.1488b	0.1723b	0.1205ab	0.0597a	0.1323ab	0.1492b
Acidobacteria	0.0876a	0.0816a	0.0656a	0.0911a	0.0817a	0.0619a	0.0492a	0.0719a	0.0602a
Bacteroidetes	0.0158a	0.0286ab	0.0331abc	0.0178a	0.0148a	0.0452c	0.0293ab	0.0433bc	0.0499c
Gemmatimonadetes	0.0373c	0.0383c	0.0378c	0.0258bc	0.0396c	0.0225b	0.0008a	0.0047a	0.0055a
Cyanobacteria	0.0071a	0.003a	0.012ab	0.0051a	0.0021a	0.0015a	0.0427b	0.0322ab	0.0173ab
Patescibacteria	0.018a	0.0303a	0.0215a	0.0218a	0.018a	0.0232a	0.0208a	0.0157a	0.0121a
Firmicutes	0.0063a	0.0088a	0.0267a	0.0094a	0.0083a	0.0183a	0.0138a	0.0132a	0.0156a
Planctomycetes	0.0181bc	0.0137abc	0.0126abc	0.0187c	0.0063bc	0.0109abc	0.0019c	0.0053c	0.0091abc
Verrucomicrobia	0.0044ab	0.0072ab	0.004ab	0.0054ab	0.0019a	0.0064ab	0.0039ab	0.0104b	0.006ab
Latescibacteria	0.0057a	0.004a	0.0027a	0.0084a	0.0017a	0.0007a	0.0048a	0.0052a	0.0088a
Nitrospirae	0.0059bc	0.0057bc	0.0031a	0.0063c	0.0032a	0.0014a	0.0035ab	0.0029a	0.0077c
Euryarchaeota	0.0017a	0.0006a	0.0003a	0.0005a	0.0003a	0.0002a	0.0003a	0.0049a	0.0099a
Rokubacteria	0.0031ab	0.0033ab	0.0008ab	0.0023ab	0.0039b	0.0017ab	0c	0.0005ab	0.0007ab
Fibrobacteres	0.0005a	0.0018a	0.0011a	0.0017a	0.0008a	0.0006a	0.001a	0.0025a	0.0017a
Chlamydiae	0.0014a	0.0023a	0.0028a	0.004a	0	0.0015a	0.0012a	0.0001a	0.0028a
Armatimonadetes	0.0034bc	0.0017ab	0.001a	0.0043c	0.0007a	0.0003a	0.0003a	0.0013ab	0.0004a
Dependentiae	0.0018bcd	0.0006abc	0.0018bc	0.0058e	0.0002ab	0.0007abc	0.0028d	0.0001a	0.0011abc
Elusimicrobia	0.0006a	0.0006a	0.0006a	0.0026b	0.0003a	0.0002a	0.0008ab	0.0007a	0.0026b
Zixibacteria	0.001a	0.0001a	0.0009a	0.0004a	0	0.0001a	0.0002a	0.0001a	0.003b
Entotheonellaeota	0.0003a	0.0003a	0.0001a	0.0002a	0.0009a	0.0004a	0.0002a	0.0009a	0.0006a
BRC1	0.0007a	0.0003a	0.0006a	0.0006a	0.0001a	0.0004a	0.0003a	0.0002a	0.0003a
FCPU426	0.0001ab	0.0001ab	0.0002ab	0.0001ab	0.0001ab	0.0002ab	0	0.0005bc	0.0008c
WPS-2	0.0002a	0.0003a	0.0003a	0.0004a	0.0001a	0.0002a	0.0002a	0.0004a	0.0002a
Spirochaetes	0	0	0.0001a	0	0	0.0001a	0.0001a	0	0.0013b
Deinococcus-Thermus	0.001c	0.0001ab	0.0001ab	0.0007bc	0.0002ab	0.0002ab	0.0004abc	0.0004ab	0
WS2	0	0.0012b	0.0005a	0	0.0002ab	0.0001a	0	0.0003a	0.0001a
Hydrogenedentes	0.0008b	0.0002a	0.0003a	0.0014c	0	0	0.0002a	0	0
Tenericutes	0	0	0	0	0	0	0	0.0002b	0.0001ab
Omnitrophicaeota	0.0001ab	0	0	0.0005b	0	0	0	0	0.0001ab
GAL15	0	0	0	0	0.0004a	0.0001a	0	0	0
Nitrospinae	0	0	0	0	0	0	0	0	0.0002a
Margulisbacteria	0	0	0	0.0004b	0	0	0	0	0
Dadabacteria	0.0001a	0	0	0	0	0	0	0	0
Fusobacteria	0	0.0001a	0	0	0	0	0	0	0
Calditrichaeota	0	0	0	0	0	0	0	0	0
Other	0.0001a	0	0	0.0001ab	0.0001a	0	0.0001a	0	0.0004b
a 90- , 180-, 360- represent samples collected at 90d, 180d and 360d, respectively; T0, T1 and T2 indicate the treatment.
b Different letters within the same row indicate significant difference between treatments in individual sampling time tested by one-way ANOVA (P < 0.05).
c Relative abundances less than 0.01% or not detected.
